# Supplementary material for: Risk factors for post-induction hypotension in patients with end-stage renal disease undergoing general anesthesia
Source: PLoS One. 2026 May 29;21(5):e0350083. doi: 10.1371/journal.pone.0350083 (PMC13221025; doi:10.1371/journal.pone.0350083)
Supplement: S1 File — (XLSX) [file pone.0350083.s001.xlsx]

## Sheet: Sheet1
	neg	post	Total	Test stat.	P value
Total	355	280	635
Sex				Chisq. (1 df) = 1.008	0.3155
Male	184 (51.83)	133 (47.5)	317 (49.92)
Female	171 (48.17)	147 (52.5)	318 (50.08)
age.g				Chisq. (2 df) = 38.618	< 0.001
1. 18-64	286 (80.56)	163 (58.21)	449 (70.71)
2. 65-74	45 (12.68)	68 (24.29)	113 (17.8)
4. 75-88	24 (6.76)	49 (17.5)	73 (11.5)
Body Weight (kg.)				Ranksum test	0.435
median(IQR)	57 (50,65)	57 (50,65)	57 (50,65)
Height (cm.)				Ranksum test	< 0.001
median(IQR)	160 (155,166.5)	158 (152,165)	160 (153,165)
BMI				Ranksum test	0.2714
median(IQR)	21.9 (19.9,24.9)	22.65 (20.3,25.5)	22.1 (20.15,25)
vol.g				Chisq. (1 df) = 0	1
1: <0	10 (2.82)	7 (2.5)	17 (2.68)
1: >=0	345 (97.18)	273 (97.5)	618 (97.32)
ASA classification				Fisher's exact test	0.3491
3	351 (98.87)	274 (97.86)	625 (98.43)
4	4 (1.13)	6 (2.14)	10 (1.57)
Hypertension				Chisq. (1 df) = 0.532	0.4656
yes	327 (92.11)	263 (93.93)	590 (92.91)
no	28 (7.89)	17 (6.07)	45 (7.09)
Diabetes mellitus				Chisq. (1 df) = 14.273	< 0.001
yes	100 (28.17)	120 (42.86)	220 (34.65)
no	255 (71.83)	160 (57.14)	415 (65.35)
ischemic heart disease				Chisq. (1 df) = 0.754	0.3851
yes	39 (10.99)	38 (13.57)	77 (12.13)
no	316 (89.01)	242 (86.43)	558 (87.87)
significant arrhythmia				Chisq. (1 df) = 0	1
yes	26 (7.32)	20 (7.14)	46 (7.24)
no	329 (92.68)	260 (92.86)	589 (92.76)
structural heart disease				Chisq. (1 df) = 1.551	0.213
yes	15 (4.23)	19 (6.79)	34 (5.35)
no	340 (95.77)	261 (93.21)	601 (94.65)
Cerebrovascular disease				Chisq. (1 df) = 2.085	0.1487
yes	19 (5.35)	24 (8.57)	43 (6.77)
no	336 (94.65)	256 (91.43)	592 (93.23)
Peripheral vascular disease				Chisq. (1 df) = 0.217	0.6411
yes	7 (1.97)	8 (2.86)	15 (2.36)
no	348 (98.03)	272 (97.14)	620 (97.64)
Hyperthyroid				Fisher's exact test	0.6343
yes	3 (0.85)	1 (0.36)	4 (0.63)
no	352 (99.15)	279 (99.64)	631 (99.37)
Hypothyroid				Chisq. (1 df) = 0.015	0.9025
yes	6 (1.69)	6 (2.14)	12 (1.89)
no	349 (98.31)	274 (97.86)	623 (98.11)
Cancer				Fisher's exact test	1
yes	6 (1.69)	5 (1.79)	11 (1.73)
no	349 (98.31)	275 (98.21)	624 (98.27)
Chronic obstructive pulmonary disease				Fisher's exact test	0.3904
yes	4 (1.13)	1 (0.36)	5 (0.79)
no	351 (98.87)	279 (99.64)	630 (99.21)
Asthma				Fisher's exact test	0.3105
yes	3 (0.85)	5 (1.79)	8 (1.26)
no	352 (99.15)	275 (98.21)	627 (98.74)
Beta blocker				Chisq. (1 df) = 0.998	0.3177
yes	166 (46.76)	143 (51.07)	309 (48.66)
no	189 (53.24)	137 (48.93)	326 (51.34)
Calcium channel blocker				Chisq. (1 df) = 5.56	0.0184
yes	223 (62.82)	149 (53.21)	372 (58.58)
no	132 (37.18)	131 (46.79)	263 (41.42)
Angiotensin converting enzyme inhibitors				Chisq. (1 df) = 0	1
yes	9 (2.54)	7 (2.5)	16 (2.52)
no	346 (97.46)	273 (97.5)	619 (97.48)
Angiotensin receptor blocker				Chisq. (1 df) = 0.016	0.8998
yes	76 (21.41)	62 (22.14)	138 (21.73)
no	279 (78.59)	218 (77.86)	497 (78.27)
Diuretics				Chisq. (1 df) = 1.992	0.1581
yes	84 (23.66)	81 (28.93)	165 (25.98)
no	271 (76.34)	199 (71.07)	470 (74.02)
Direct vasodilators				Chisq. (1 df) = 0.019	0.8896
yes	144 (40.56)	116 (41.43)	260 (40.94)
no	211 (59.44)	164 (58.57)	375 (59.06)
Alpha blocker				Chisq. (1 df) = 6.365	0.0116
yes	106 (29.86)	58 (20.71)	164 (25.83)
no	249 (70.14)	222 (79.29)	471 (74.17)
Central alpha 2 agonist				Chisq. (1 df) = 2.74	0.0979
yes	14 (3.94)	4 (1.43)	18 (2.83)
no	341 (96.06)	276 (98.57)	617 (97.17)
Insulin				Chisq. (1 df) = 8.09	0.0045
yes	27 (7.61)	42 (15)	69 (10.87)
no	328 (92.39)	238 (85)	566 (89.13)
Oral antidiabetics				Chisq. (1 df) = 11.069	< 0.001
yes	10 (2.82)	26 (9.29)	36 (5.67)
no	345 (97.18)	254 (90.71)	599 (94.33)
Thyroid therapy				Fisher's exact test	1
yes	5 (1.41)	4 (1.43)	9 (1.42)
no	350 (98.59)	276 (98.57)	626 (98.58)
Beta blocker				Chisq. (1 df) = 1.179	0.2775
yes	121 (34.08)	108 (38.57)	229 (36.06)
no	234 (65.92)	172 (61.43)	406 (63.94)
Calcium channel blocker				Chisq. (1 df) = 1.17	0.2794
yes	166 (46.76)	118 (42.14)	284 (44.72)
no	189 (53.24)	162 (57.86)	351 (55.28)
Angiotensin converting enzyme inhibitors				Fisher's exact test	0.659
yes	2 (0.56)	3 (1.07)	5 (0.79)
no	353 (99.44)	277 (98.93)	630 (99.21)
Angiotensin receptor blocker				Chisq. (1 df) = 0.08	0.7767
yes	21 (5.92)	19 (6.79)	40 (6.3)
no	334 (94.08)	261 (93.21)	595 (93.7)
Diuretics				Chisq. (1 df) = 2.198	0.1382
yes	24 (6.76)	29 (10.36)	53 (8.35)
no	331 (93.24)	251 (89.64)	582 (91.65)
Direct vasodilators				Chisq. (1 df) = 0	1
yes	91 (25.63)	72 (25.71)	163 (25.67)
no	264 (74.37)	208 (74.29)	472 (74.33)
Alpha blocker				Chisq. (1 df) = 0	1
yes	22 (6.2)	17 (6.07)	39 (6.14)
no	333 (93.8)	263 (93.93)	596 (93.86)
Central alpha 2 agonist				Fisher's exact test	0.0275
yes	10 (2.82)	1 (0.36)	11 (1.73)
no	345 (97.18)	279 (99.64)	624 (98.27)
Days of dialysis before operation (Days)				Ranksum test	0.199
median(IQR)	2 (1,2)	2 (1,2)	2 (1,2)
sbpbl				Ranksum test	0.5738
median(IQR)	145 (131,158.5)	143.75 (129,160)	145 (130,159)
dbpbl				Ranksum test	0.0011
median(IQR)	80 (72.5,87)	76.25 (68.5,85)	78.5 (71,86.5)
hrbl				Ranksum test	0.6518
median(IQR)	77.5 (69.75,85.75)	76.25 (69.75,84)	77 (69.75,85)
mapbl				Ranksum test	0.0147
median(IQR)	102 (93.92,109.67)	99.25 (89.79,108.5)	101.17 (92,109.5)
Hct (%)				t-test (633 df) = 1.669	0.0957
mean(SD)	32.58 (5.81)	33.38 (6.17)	32.93 (5.98)
Platelet (x109/L)				Ranksum test	0.604
median(IQR)	207 (171,255.5)	212 (169,265.5)	209 (170.5,260)
BUN (mg/dL)				Ranksum test	0.307
median(IQR)	36.5 (24.55,50.7)	34.65 (24.85,46.45)	35.6 (24.7,49.7)
Creatinine (mg/dL)				Ranksum test	0.0493
median(IQR)	7.3 (5.3,9.8)	6.8 (5,9.1)	7 (5.2,9.5)
Sodium (mmol/L )				Ranksum test	0.0039
median(IQR)	139 (136,141)	138 (135,140)	138 (136,140)
Potassium (mmol/L)				Ranksum test	0.9469
median(IQR)	4.11 (3.76,4.52)	4.11 (3.77,4.55)	4.11 (3.76,4.54)
Chloride (mmol/L)				Ranksum test	0.9548
median(IQR)	97 (95,99)	97 (94.75,99)	97 (95,99)
Bicarbonate (mmol/L)				Ranksum test	< 0.001
median(IQR)	25.2 (23,27.1)	24.3 (22.08,26.13)	24.8 (22.5,26.8)
Calcium (mmol/L)				Ranksum test	0.0334
median(IQR)	10 (9.2,10.5)	9.7 (9,10.3)	9.9 (9.2,10.4)
Propofol				Fisher's exact test	0.3491
yes	351 (98.87)	274 (97.86)	625 (98.43)
no	4 (1.13)	6 (2.14)	10 (1.57)
Dose of propofol (mg/kg)				Ranksum test	< 0.001
median(IQR)	2.04 (1.55,2.78)	2.5 (1.85,3.09)	2.27 (1.69,2.98)
Fentanyl				Chisq. (1 df) = 0.003	0.9543
yes	345 (97.18)	271 (96.79)	616 (97.01)
no	10 (2.82)	9 (3.21)	19 (2.99)
Dose of fentanyl (mcg/kg)				t-test (614 df) = 0.652	0.5149
mean(SD)	1.55 (0.6)	1.52 (0.57)	1.53 (0.59)
Type of surgery				Chisq. (1 df) = 2.091	0.1482
Elective	302 (85.07)	250 (89.29)	552 (86.93)
Emregency	53 (14.93)	30 (10.71)	83 (13.07)
Rapid sequence induction technique				Chisq. (1 df) = 11.956	< 0.001
yes	19 (5.35)	38 (13.57)	57 (8.98)
no	336 (94.65)	242 (86.43)	578 (91.02)
Nitrous oxide				Fisher's exact test	1
yes	4 (1.13)	3 (1.07)	7 (1.1)
no	351 (98.87)	277 (98.93)	628 (98.9)
Desflurane				Chisq. (1 df) = 13.515	< 0.001
yes	99 (27.89)	118 (42.14)	217 (34.17)
no	256 (72.11)	162 (57.86)	418 (65.83)
Sevoflurane				Chisq. (1 df) = 12.775	< 0.001
yes	257 (72.39)	164 (58.57)	421 (66.3)
no	98 (27.61)	116 (41.43)	214 (33.7)
